# Supplementary material for: Validity and reliability of a novel monitoring sensor for the quantification of the hitting load in tennis
Source: PLoS One. 2021 Jul 29;16(7):e0255339. doi: 10.1371/journal.pone.0255339 (PMC8321100; doi:10.1371/journal.pone.0255339)
Supplement: S1 Raw data — (XLSX) [file pone.0255339.s002.xlsx]

## Sheet: Drill
id	age	gender	dominant hand	year	AT1shTOT	AT2shTOT	VT1shTOT	VT2shTOT	AMFspeed	AMBspeed	AMFacc	AMBacc	Amhr	A1Fspeed	A1Facc	A1Fcpq	A1Bspeed	A1Bacc	A1Bcpq	A2Fspeed	A2Facc	A2Fcpq	A2Bspeed	A2Bacc	A2Bcpq	A1hr	A2hr
1	12	2	1	2007	144	144	144	144	41.32	29.865	16.55	14.42	171.87	41.89	16.65	1	30.3	14.18	1.07	40.75	16.45	1.29	29.43	14.66	1.33	171.81	171.93
2	14	1	1	2006	144	144	144	144	25.405	26.17	12.785	13.165	166.19	23.29	12.19	1.41	25.58	12.42	1.36	27.52	13.38	1.64	26.76	13.91	1.06	170.27	162.11
3	12	1	1	2007	144	144	144	144	34.01	41.35	16.66	18.59	171.075	33.85	15.72	2.44	40.46	17.76	2.38	34.17	17.6	1.37	42.24	19.42	2.27	166.55	175.6
4	14	1	1	2006	144	144	144	144	35.99	32.69	17.87	18.665	154.205	36.04	17.8	1.54	31.33	19.94	1.24	35.94	17.94	1.77	34.05	17.39	1.86	157.36	151.05
5	14	2	1	2006	144	144	144	144	38.215	38.425	18.045	18.23	155.02	38.22	18.27	1.5	38.48	18.58	1.36	38.21	17.82	1.33	38.37	17.88	1.23	160.1	149.94
6	14	2	1	2006	144	144	144	144	37.965	42.385	16.77	18.36	187.2	38.25	16.29	1.5	42.35	18.16	1.5	37.68	17.25	1.4	42.42	18.56	1.15	185.11	189.29
7	12	2	1	2007	148	149	144	144	37.655	37.205	16.685	16.705	177.88	37.67	16.38	1.23	37.14	16.13	1.35	37.64	16.99	1.52	37.27	17.28	1.2	172.35	183.41
8	12	2	1	2007	144	144	144	144	33.21	34.91	16.895	15.39	152.36	33.74	17.45	1.57	35.43	15.19	2.74	32.68	16.34	1.92	34.39	15.59	1.88	152.76	151.96
9	14	2	1	2005	144	144	144	144	41.81	41.34	22.135	20.895	170.135	42.08	23.36	1.15	41.12	20.16	1.16	41.54	20.91	1.48	41.56	21.63	1.33	178.82	161.45
10	16	1	1	2004	144	144	144	144	40.565	36.195	22.805	16.53	167.775	40.54	22.65	1.2	35.56	16.12	1.27	40.59	22.96	1.3	36.83	16.94	1.37	163.06	172.49
11	14	1	1	2005	144	144	144	144	38.38	36.48	19.03	19.305	175.2	40.3	19.43	1.33	34.64	18.96	1.16	36.46	18.63	1.25	38.32	19.65	1.3	193.04	157.36
12	16	2	1	2003	144	144	144	144	46.17	42.33	22.4	19.295	168.97	46.1	21.76	1.33	42.04	19.21	1.33	46.24	23.04	1.18	42.62	19.38	1.2	164.74	173.2
13	14	2	1	2005	144	144	144	144	41.245	41.43	18.33	18.08	155.805	40.54	17.92	1.42	40.76	17.84	1.32	41.95	18.74	1.18	42.1	18.32	1.75	160.18	151.43
14	16	1	1	2003	144	144	144	144	53.95	48.525	22.665	18.1	163.455	54.41	21.83	1.2	50.34	18.24	1.36	53.49	23.5	1	46.71	17.96	1.37	159.55	167.36
15	18	1	1	2002	144	144	144	144	41.845	35.2	14.67	13.74	163.965	40.17	14.93	1.44	35.78	14.38	1.45	43.52	14.41	1.2	34.62	13.1	1.38	161.71	166.22
16	18	1	1	2002	144	144	144	144	47.315	41.505	22.105	19.345	166.625	46.48	22.4	1.14	42.26	18.8	1.28	48.15	21.81	1.14	40.75	19.89	1.38	161.53	171.72
17	18	1	1	2002	144	144	144	144	53.43	34.85	23.495	17.12	129.77	53.8	23.91	1.09	34.85	17.12	1	53.06	23.08	1.09	34.85	17.12	1	125.13	134.41
18	18	2	1	1999	144	144	144	144	34.435	34.68	17.72	17.95	172.465	33.36	17.72	1.27	33.61	17.89	1.75	35.51	17.72	1.36	35.75	18.01	1.88	171.39	173.54
19	18	1	1	2002	144	144	144	144	41.52	37.73	21.48	17.79	154.94	41.52	21.48	1.38	36.73	17.79	1.69	41.52	21.48	1.38	38.73	17.79	1.69	152.74	157.14
20	16	1	1	2003	144	144	144	144	50.845	46.77	22.48	18.04	157.665	50.15	23.16	1.29	45.85	17.9	1.62	51.54	21.8	1.42	47.69	18.18	1.33	161.71	153.62
21	18	1	1	2002	144	144	144	144	46.005	37.785	18.67	17.195	168.62	44.98	18.5	1.18	38.84	17.14	1.12	47.03	18.84	1	36.73	17.25	1.07	166.16	171.08
22	14	2	1	2006	144	144	144	144	36.195	36.405	15.435	16.19	153.155	36.2	15.25	1.3	36.46	16.56	1.26	36.19	15.62	1.23	36.35	15.82	1.13	158.99	147.32
23	12	1	1	2008	144	144	144	144	31.185	32.89	15.45	14.66	154.41	31.71	15.45	1.37	33.41	14.17	2.72	30.66	15.45	1.82	32.37	15.15	1.78	154.66	154.16
24	18	1	1	2002	144	144	144	144	36.445	36.725	19.83	19.95	171.68	35.36	19.92	1.27	35.68	19.89	1.75	37.53	19.74	1.36	37.77	20.01	1.88	171.13	172.23

## Sheet: Match
id	age	name	surname	gender	dominant hand	year	AMshTOT	VMshTOT	Raz	Odst	VMshots	VMcontacts	V1S	V2S	VR1S	VR2S	VF	VB	VVF	VVB	VSM	VSLB	VSLB	VOF	VOB	SHspeed	SHacc	SHcpq
2	14			1	1	2006	228	224	4	101.786	156	68	36	27	11	9	36	22	1	2	1	3	7	0	1	27.81	13.18	1.91
3	12			1	1	2007	356	347	9	102.594	169	178	40	18	24	3	43	25	2	0	0	8	1	5	0	25.32	14.57	1.69
4	13			1	1	2006	327	345	-18	94.7826	246	99	48	16	33	15	70	34	3	6	2	11	2	5	1	24.87	13.78	1.53
6	13			2	1	2006	318	304	14	104.605	189	115	45	26	27	18	39	25	0	0	0	6	2	0	1	25.39	14.48	1.5
9	14			2	1	2005	314	287	27	109.408	240	47	50	23	33	10	65	51	3	0	0	1	1	2	1	31.39	16.22	1.52
10	16			1	1	2004	302	288	14	104.861	165	123	40	20	23	15	35	16	0	0	0	9	0	5	2	27.93	14.1	1.67
11	14			1	1	2005	335	345	-10	97.1014	171	174	46	23	18	11	39	17	3	0	0	4	3	2	5	27.26	14.7	1.42
12	16			2	1	2003	273	273	0	100	225	48	47	11	26	18	68	40	3	1	0	8	1	1	1	36.16	17.18	1.51
13	14			2	1	2005	281	268	13	104.851	194	74	58	29	19	17	39	29	0	0	0	1	2	0	0	29.67	16.3	1.28
14	16			1	1	2003	371	384	-13	96.6146	256	128	52	22	40	9	66	58	1	1	2	1	1	1	2	32.77	15.13	1.61
15	18			1	1	2002	341	328	13	103.963	182	146	33	9	21	13	54	15	4	1	3	17	1	6	5	31.81	15.24	1.45
16	18			1	1	2002	310	303	7	102.31	237	66	40	19	24	19	74	38	2	4	1	11	1	2	2	39.44	17.59	2.24
17	18			1	1	2002	345	335	10	102.985	206	129	45	25	33	24	45	7	1	0	0	16	4	5	1	35.83	16.23	1.46
19	18			1	1	2002	436	417	19	104.556	306	111	67	30	34	6	75	44	5	0	2	15	3	22	3	31.99	16.27	1.61
20	16			1	1	2003	313	325	-12	96.3077	246	79	50	20	27	19	68	40	2	1	1	4	5	6	3	38.83	18.1	1.3
21	18			1	1	2002	310	303	7	102.31	237	66	40	19	24	19	74	38	2	4	1	11	1	2	2	35.68	18.11	1.68
22	13			2	1	2006	375	383	-8	97.9112	213	170	32	22	10	22	31	25	1	1	0	5	1	2	0	29.96	15.1	2.86
25	16			1	1	2003	313	304	9	102.961	239	65	49	19	25	19	67	39	2	1	1	5	3	7	2	32.14	16.06	1.64
26	16			1	1	2003	371	354	17	104.802	250	104	51	25	29	16	57	46	0	1	2	4	4	6	9	32	16.06	1.64
23	11			1	1	2008	391	371	20	105.391	262	109	57	24	35	12	71	42	3	2	0	8	4	2	2	25.19	13.67	2.01
24	18			1	1	2002	321	303	18	105.941	206	97	45	25	33	24	45	7	1	0	0	16	4	5	1	37.34	17.06	2.19
27	19			1	1	2001	492	466	26	105.579	222	244	65	29	21	19	59	20	4	1	0	3	0	0	1	34.89	18.11	1.68
28	13			1	1	2005	380	351	29	108.262	198	153	42	16	24	10	48	30	3	5	0	11	5	3	1	30.03	15.1	2.68
5	13			2	1	2006	333	308	25	108.117	177	131	49	23	13	13	32	46	1	0	0	0	0	0	0	29.03	15.83	2.11

## Sheet: VariableList
name
id
age
name
surname
gender
dominant hand
year
AT1shTOT	Armbeep Total number of shots - test1
AT2shTOT	Armbeep Total number of shots - test2
VT1shTOT	Video Total number of shots - test3
VT2shTOT	Video Total number of shots - test4
AMFspeed	Armbeep Mean Speed Forehand
AMBspeed	Armbeep Mean Speed Backhand
AMFacc	Armbeep Mean Acceleration Forehand
AMBacc	Armbeep Mean Acceleration Backhand
Amhr	Mean Heart Rate
A1Fspeed	Armbeep Test 1 Speed Forehand
A1Facc	Armbeep Test 1 Acceleration Forehand
A1Fcpq	Armbeep Test 1 Contact Penalty Forehand
A1Bspeed	Armbeep Test 1 Speed Backhand
A1Bacc	Armbeep Test 1 Acceleration Backhand
A1Bcpq	Armbeep Test 1 Contact Penalty Backahnd
A2Fspeed	Armbeep Test 2 Speed Forehand
A2Facc	Armbeep Test 2 Acceleration Forehand
A2Fcpq	Armbeep Test 2 Contact Penalty Forehand
A2Bspeed	Armbeep Test 12Speed Backhand
A2Bacc	Armbeep Test 2 Acceleration Backhand
A2Bcpq	Armbeep Test 2 Contact Penalty Backahnd
A1hr	Armbeep Test 1 Heart Rate
A2hr	Armbeep Test 2 Heart Rate
AMshTOT	Armbeep Match Total number of shots
VMshTOT	Video Match Total number of shots
Raz	Razlika
Odst	Razlika v %
VMshots	Video Match Total number of shots
VMcontacts	Video Match number of contacts
V1S	Video 1.serve
V2S	Video 2.serve
VR1S	Video return on 2.serve
VR2S	Video return on 1.serve
VF	Video Forehend
VB	Video Backhand
VVF	Video Volley Forehand
VVB	Video Volley Backhand
VSM	Video Smash
VSLB	Video Slice Backhand
VSLF	Video Slice Forehand
VOF	Video Other Shots Forehand
VOB	Video Other Shots Backhand
SHspeed	Armbeep Mean Shots Speed
SHacc	Armbeep Mean Shots Acceleration
SHcpq	Armbeep Mean Shots Contact Penalty

## Sheet: ID
name	id
Beti	1
Lan	2
Anže	3
Nejc T	4
Tina Neža	5
Mia Sara 1	6
Ava	7
Anja	8
Nika	9
Danill	10
Martin	11
Iza	12
Tita	13
Max	14
Luka	15
Lazar 1	16
Nik 1	17
Veronika	18
Filip	19
Nejc Ž	20
Lazar 2	21
Mia Sara 2	22
Jan	23
Nik 2	24
Nejc Ž 2	25
Max 2	26
Rok	27
Nejc T 2	28
